# Supplementary material for: Phosphoinositide species and filamentous actin formation mediate engulfment by senescent tumor cells
Source: PLoS Biol. 2022 Oct 24;20(10):e3001858. doi: 10.1371/journal.pbio.3001858 (PMC9632905; doi:10.1371/journal.pbio.3001858)
Supplement: S1 Data — (XLSX) [file pbio.3001858.s008.xlsx]

## Sheet: Fig. 1J
Fig 1J
MCF7 LifeACT-GFP Engulfing MCF7-pHrodo
Timepoint	ROI	Average Intensity
		Cell1	Cell2	Cell3	Cell4	Cell5
t-3hr	Prey (pHrodo)	27.76	19.933	33.275	34.413	44.445
	Ring	45.323	54.482	40.457	62.238	112.08
	Cyto-1	24.96	36.87	20.441	26.891	57.799
	Cyto-2	34.861	30.416	17.443	42.399	44.83
	Cyto-3	49.403	35.339	22.757	40.488	77.885
	Membrane	60.8	29.308	28.688	23.078	81.106
t-2hr	Prey (pHrodo)	37.265	26.304	36.399	48.526	63.647
	Ring	38.444	29.215	35.343	55.15	128.604
	Cyto-1	18.592	18.423	16.858	18.72	62.408
	Cyto-2	21.248	20.743	17.616	31.95	64.818
	Cyto-3	31.128	17.157	20.203	32.123	80.28
	Membrane	46.823	17.185	32.192	20.001	93.862
t-1hr	Prey (pHrodo)	44.538	39.22	50.951	59.422	65.786
	Ring	50.482	34.559	41.321	57.65	129.31
	Cyto-1	34.406	21.382	15.733	15.843	79.797
	Cyto-2	42.406	16.848	22.79	38.502	55.534
	Cyto-3	36.867	16.322	14.974	30.589	66.569
	Membrane	69.373	14.717	37.666	20.93	88.75
Digestion	Prey (pHrodo)	56.435	49.807	69.798	66.837	69.319
	Ring	55.066	30.807	77.692	49.126	117.333
	Cyto-1	20.222	22.19	29.456	9.703	77.63
	Cyto-2	29.154	15.191	45.363	32.948	57.338
	Cyto-3	29.883	12.768	22.684	25.542	68.639
	Membrane	54.826	13.014	56.393	20.295	86.744
t+1hr	Prey (pHrodo)	60.491	54.679	70.684	75.61	76.006
	Ring	40.333	26.061	38.377	49.267	110.369
	Cyto-1	25.64	14.724	30.8	20.591	63.799
	Cyto-2	38.086	13.202	27.107	28.197	56.449
	Cyto-3	40.082	10.135	20.153	19.978	50.463
	Membrane	72.21	11.395	39.689	24.646	85.649
t+2hr	Prey (pHrodo)	65.993	60.772	77.229	80.734	78.615
	Ring	46.167	22.255	35.709	49.345	76.571
	Cyto-1	13.917	14.597	35.802	23.703	34.856
	Cyto-2	56.301	16.204	34.272	27.571	35.88
	Cyto-3	29.548	13.906	22.25	20.451	35.237
	Membrane	79.234	13.66	45.674	39.063	64.858
t+3hr	Prey (pHrodo)	73.141	61.303	77.692	78.958	83.826
	Ring	31.154	40.263	37.497	44.425	75.802
	Cyto-1	11.687	32.116	27.134	22.43	50.803
	Cyto-2	49.673	30.903	21.756	28.67	42.273
	Cyto-3	15.412	25.868	21.869	21.844	53.847
	Membrane	88.57	25.136	46.319	32.489	58.16
Normalized to cytoplasm
	Ring Intensity/Cytoplasm Intensity					Membrane Intensity/Cytoplasm Intensity					pHrodo Intensity
Timepoint	Cell1	Cell2	Cell3	Cell4	Cell5	Cell1	Cell2	Cell3	Cell4	Cell5	Cell1	Cell2	Cell3	Cell4	Cell5
t-3hr	1.24486	1.59265	2.00147	1.70083	1.86268	1.66996	0.85675	1.41924	0.630673	1.34792	27.76	19.933	33.275	34.413	44.445
t-2hr	1.62513	1.55611	1.93919	1.99836	1.85928	1.97933	0.915345	1.7663	0.724735	1.357	37.265	26.304	36.399	48.526	63.647
t-1hr	1.33222	1.90052	2.31719	2.03629	1.9214	1.83076	0.809338	2.11223	0.73928	1.31872	44.538	39.22	50.951	59.422	65.786
Digestion	2.08428	1.84293	2.39045	2.16119	1.72882	2.0752	0.77852	1.73512	0.892834	1.27811	56.435	49.807	69.798	66.837	69.319
t+1hr	1.1656	2.05415	1.4749	2.14933	1.93958	2.08683	0.898163	1.52533	1.07521	1.50516	60.491	54.679	70.684	75.61	76.006
t+2hr	1.38826	1.49339	1.16034	2.06392	2.16766	2.38259	0.916635	1.48414	1.63386	1.83607	65.993	60.772	77.229	80.734	78.615
t+3hr	1.2174	1.35891	1.58978	1.82709	1.54779	3.46103	0.848358	1.96381	1.33619	1.18756	73.141	61.303	77.692	78.958	83.826

## Sheet: Fig. 3D
Fig. 3D
MCF7 PLCD1-GFP/LYN11-mCherry Engulfing MCF7-miRFP-713
Note: N-arm = non-engulfing arm, En-arm = engulfing arm, body = cytoplasm
		PLCD1-GFP				LYN11-mCherry		PLCD1-GFP/LYN11-mCherry				Normalized Intensity separated by class
	ROI	Average Intensity	Region Classifier		ROI	Average Intensity		Normalized Intensity				Body	En-arm	N-arm
Cell 1	1	45.171	Body		1	46.414		Body	0.973219
	2	76.455	En-arm		2	54.373		En-arm	1.40612			0.973219	1.40612	0.663398
	3	63.558	En-arm		3	50.564		En-arm	1.25698			0.87589	1.25698	0.570782
	4	58.296	En-arm		4	51.021		En-arm	1.14259			0.908285	1.14259	0.668853
	5	31.049	N-arm		5	46.803		N-arm	0.663398			0.737861	1.14437	0.505588
												0.777628	1.28459	0.420957
Cell2	1	70.897	En-arm		1	61.953		En-arm	1.14437			1.22882	1.11527	0.683419
	2	87.844	En-arm		2	68.383		En-arm	1.28459				1.24642	0.90437
	3	66.757	En-arm		3	59.857		En-arm	1.11527				1.23271	0.795449
	4	52.521	Body		4	59.963		Body	0.87589				1.36644	0.604139
	5	25.204	N-arm		5	44.157		N-arm	0.570782				1.43095	0.486023
	6	32.125	N-arm		6	48.03		N-arm	0.668853				1.35254	0.334977
													1.17009	0.341319
Cell3	1	63.261	En-arm		1	50.754		En-arm	1.24642				1.18284	0.352829
	2	74.319	En-arm		2	60.289		En-arm	1.23271				2.14961	0.801875
	3	43.109	Body		3	47.462		Body	0.908285				2.00505	0.712456
	4	20.13	N-arm		4	39.815		N-arm	0.505588				1.48033	1.37152
	5	15.78	N-arm		5	37.486		N-arm	0.420957					0.804994
	6	28.258	N-arm		6	41.348		N-arm	0.683419
Cell4	1	64.306	En-arm		1	47.061		En-arm	1.36644
	2	67.229	En-arm		2	46.982		En-arm	1.43095
	3	62.356	En-arm		3	46.103		En-arm	1.35254
	4	31.168	Body		4	42.241		Body	0.737861
	5	43.455	N-arm		5	48.05		N-arm	0.90437
	6	37.962	N-arm		6	47.724		N-arm	0.795449
	7	24.026	N-arm		7	39.769		N-arm	0.604139
Cell5	1	59.774	En-arm		1	51.085		En-arm	1.17009
	2	69.525	En-arm		2	58.778		En-arm	1.18284
	3	33.945	Body		3	43.652		Body	0.777628
	4	20.046	N-arm		4	41.245		N-arm	0.486023
	5	13.311	N-arm		5	39.737		N-arm	0.334977
	6	14.461	N-arm		6	42.368		N-arm	0.341319
	7	14.78	N-arm		7	41.89		N-arm	0.352829
Cell6	1	112.534	En-arm		1	52.351		En-arm	2.14961
	2	107.661	En-arm		2	53.695		En-arm	2.00505
	3	80.32	En-arm		3	54.258		En-arm	1.48033
	4	64.877	Body		4	52.796		Body	1.22882
	5	39.607	N-arm		5	49.393		N-arm	0.801875
	6	35.33	N-arm		6	49.589		N-arm	0.712456
	7	69.673	N-arm		7	50.8		N-arm	1.37152
	8	37.978	N-arm		8	47.178		N-arm	0.804994

## Sheet: Fig. 3E
Fig. 3E
MCF7 SidMx2-GFP/LYN11-mCherry Engulfing MCF7-miRFP-713
Note: N-arm = non-engulfing arm, En-arm = engulfing arm, body = cytoplasm
		SidMx2-GFP				LYN11-mCherry		SidMx2-GFP/LYN11-mCherry				Normalized Intensity separated by class
	ROI	Average Intensity	Region Classifier		ROI	Average Intensity		Normalized Intensity				Body	En-arm	N-arm
Cell 1	1	112.11	En-arm		1	61.522		En-arm	1.82227	En-arm
	2	143.72	En-arm		2	71.976		En-arm	1.99678	En-arm		1.82227	0.829417	0.934518
	3	38.266	Body		3	46.136		Body	0.829417	Body		1.99678	1.12552	0.667578
	4	39.96	N-arm		4	42.76		N-arm	0.934518	N-arm		1.1043	0.950254	0.756641
	5	28.312	N-arm		5	42.41		N-arm	0.667578	N-arm		1.62053	1.36611	0.71453
	6	33.324	N-arm		6	44.042		N-arm	0.756641	N-arm		1.67432	0.984621	0.569102
	7	27.961	N-arm		7	39.132		N-arm	0.71453	N-arm		1.46869		1.18143
	8	21.355	N-arm		8	37.524		N-arm	0.569102	N-arm		1.67391		1.00878
	9	55.236	En-arm		9	50.019		En-arm	1.1043	En-arm		1.81355		0.721544
												1.72652		0.906502
Cell 2	1	65.241	En-arm		1	40.259		En-arm	1.62053	En-arm		1.13349		1.01475
	2	76.667	En-arm		2	45.79		En-arm	1.67432	En-arm				0.927728
	3	39.222	Body		3	34.848		Body	1.12552	Body				0.804946
	4	39.475	N-arm		4	33.413		N-arm	1.18143	N-arm				1.15243
	5	33.654	N-arm		5	33.361		N-arm	1.00878	N-arm				0.797896
	6	22.295	N-arm		6	30.899		N-arm	0.721544	N-arm				1.19687
Cell 3	1	89.044	En-arm		1	60.628		En-arm	1.46869	En-arm
	2	88.965	En-arm		2	53.148		En-arm	1.67391	En-arm
	3	44.852	Body		3	47.2		Body	0.950254	Body
	4	39.509	N-arm		4	43.584		N-arm	0.906502	N-arm
	5	43.01	N-arm		5	42.385		N-arm	1.01475	N-arm
	6	36.225	N-arm		6	39.047		N-arm	0.927728	N-arm
Cell 5	1	68.962	En-arm		1	38.026		En-arm	1.81355	En-arm
	2	61.264	En-arm		2	35.484		En-arm	1.72652	En-arm
	3	45.124	Body		3	33.031		Body	1.36611	Body
	4	19.561	N-arm		4	24.301		N-arm	0.804946	N-arm
	5	28.322	N-arm		5	24.576		N-arm	1.15243	N-arm
Cell 6	1	48.782	En-arm		1	43.037		En-arm	1.13349	En-arm
	2	37.517	Body		2	38.103		Body	0.984621	Body
	3	29.732	N-arm		3	37.263		N-arm	0.797896	N-arm
	4	41.091	N-arm		4	34.332		N-arm	1.19687	N-arm

## Sheet: Fig. 3F
Fig. 3F
MCF7 PLCD1-GFP Engulfing MCF7-pHrodo
Timepoint	ROI	Average Intensity
		Cell1	Cell2	Cell3	Cell4	Cell5
t-6hr	Prey (pHrodo)	17.002	23.975	21.697	21.928	17.002
	Ring	105.628	89.088	135.493	87.172	105.628
	Cyto-1	49.611	46.988	27.798	37.005	49.611
	Cyto-2	42.326	44.938	26.272	23.409	42.326
	Cyto-3	30.429	67.253	25.802	37.941	30.429
	Membrane	20.194	43.155	50.86	28.426	20.194
t-4hr	Prey (pHrodo)	20.453	41.497	24.67	35.126	20.453
	Ring	76.563	74.075	79.468	98.024	76.563
	Cyto-1	39.378	54.454	32.693	56.783	39.378
	Cyto-2	34.949	39.543	39.311	58.443	34.949
	Cyto-3	31.138	38.831	33.791	63.801	31.138
	Membrane	23.386	39.754	48.936	44.747	23.386
t-2hr	Prey (pHrodo)	34.348	47.113	28.522	43.748	36.02
	Ring	76.805	71.537	69.072	76.324	43.544
	Cyto-1	25.909	53.339	44.33	47.186	34.986
	Cyto-2	37.292	64.731	38.122	52.231	26.074
	Cyto-3	41.341	66.371	35.916	56.92	23.705
	Membrane	20.501	51.268	50.142	42.179	19.343
Digestion	Prey (pHrodo)	72.752	72.225	54.499	70.151	48.765
	Ring	72.822	88.041	73.541	89.936	37.343
	Cyto-1	25.251	60.8	36.872	64.088	27.494
	Cyto-2	45.937	52.254	77.065	79.964	28.426
	Cyto-3	40.91	54.19	73.434	63.193	31.333
	Membrane	22.59	64.537	64.282	46.504	27.696
t+2hr	Prey (pHrodo)	80.019	76.574	58.72	70.797	60.641
	Ring	93.481	87.295	72.118	83.351	26.512
	Cyto-1	39.575	62.46	63.78	57.199	25.33
	Cyto-2	46.997	47.944	54.51	69.533	22.633
	Cyto-3	48.745	77.187	89.825	62.378	26.074
	Membrane	23.769	55.243	81.077	46.527	19.258
t+4hr	Prey (pHrodo)	80.148	83.039	71.229	76.977	70.675
	Ring	73.552	101.677	112.13	77.048	27.164
	Cyto-1	42.655	92.571	64.783	72.491	26.399
	Cyto-2	34.752	83.453	78.97	67.271	25.172
	Cyto-3	39.451	69.96	132.143	70.284	27.009
	Membrane	27.663	60.05	111.821	63.102	23.529
t+6hr	Prey (pHrodo)	79.312	83.591	78.311	78.307	75.206
	Ring	89.179	99.789	96.804	78.793	26.905
	Cyto-1	75.396	99.551	103.768	71.596	27.352
	Cyto-2	35.872	81.581	97.552	60.678	22.591
	Cyto-3	42.946	93.642	88.203	66.577	23.796
	Membrane	32.038	73.408	94.349	69.992	38.36
Normalized to cytoplasm
	Ring Intensity/Cytoplasm Intensity					Membrane Intensity/Cytoplasm Intensity					pHrodo Intensity
Timepoint	Cell1	Cell2	Cell3	Cell4	Cell5	Cell1	Cell2	Cell3	Cell4	Cell5	Cell1	Cell2	Cell3	Cell4	Cell5
t-6hr	2.58964	2.58964	5.08913	2.6589	2.32372	0.495089	0.495089	1.91031	0.867043	0.789216	17.002	23.975	21.697	21.928	23.975
t-4hr	2.17787	2.17787	2.25345	1.64261	3.19747	0.665225	0.665225	1.38766	0.749837	0.639815	20.453	41.497	24.67	35.126	24.689
t-2hr	2.20404	2.20404	1.75061	1.4646	1.54111	0.588309	0.588309	1.27083	0.809386	0.684587	34.348	47.113	28.522	43.748	36.02
Digestion	1.94888	1.94888	1.17747	1.30188	1.28396	0.60456	0.60456	1.02922	0.673174	0.952265	72.752	72.225	54.499	70.151	48.765
t+2hr	2.07249	2.07249	1.03959	1.32226	1.07427	0.526963	0.526963	1.16873	0.738094	0.78034	80.019	76.574	58.72	70.797	60.641
t+4hr	1.88824	1.88824	1.21926	1.10044	1.03706	0.71017	0.71017	1.2159	0.90126	0.898282	80.148	83.039	71.229	76.977	70.675
t+6hr	1.73484	1.73484	1.00307	1.18872	1.0946	0.623251	0.623251	0.977632	1.05595	1.56064	79.312	83.591	78.311	78.307	75.206

## Sheet: Fig. 4B
Fig. 4B
MCF7 FYVE-GFP/LYN11-mCherry Engulfing MCF7-miRFP-713
		Green/lowest										Blue										Red/lowest
Relative Distance		Cell1	Cell2	Cell3	Cell4	Cell5	Cell6	Cell7	Cell8	Cell9	Cell10	Cell1	Cell2	Cell3	Cell4	Cell5	Cell6	Cell7	Cell8	Cell9	Cell10	Cell1	Cell2	Cell3	Cell4	Cell5	Cell6	Cell7	Cell8	Cell9	Cell10
0			2.835	0.86836	1	0.19206	1.105	0.916733	0.61165	0			0	26.3672	23.045	41.667	0						3.02213	1.60311	0.905203	1.63596	0.959895	1.29743	0.922268	0
1			2.85714	0.85	1	0.02527	1.15975	0.9728	0.6476	0			0	25.7288	23	42.21	0						3	1.60888	0.80979	1.71766	0.99861	1.40067	0.881916	0
2			3.13071	0.85	1	0	1.2405	0.9852	0.6237	0	0.4		0	25.2119	23	42.932	0				16		2.85714	1.79501	0.77376	1.75229	1.1015	1.42147	0.908832	0	0.92
3			3.40743	0.90257	1	0.05416	1.43912	0.9416	0.58565	0	0.47916		0	24.819	24.2126	41.959	0				11.9392		2.85714	1.90284	0.82875	1.68657	1.3275	1.40253	0.936552	0	0.92408
4			3.70829	0.895765	1	0.1	1.77687	0.882467	0.55085	0	0.51916		0	25.0468	24.0025	39.863	0				9.8351		3	1.82561	0.79148	1.61118	1.31826	1.36027	0.81862	0	1.0066
5			3.57143	0.881885	1.08026	0.07905	1.96825	0.762067	0.5164	0	0.49324		0	24.661	25.2549	38.353	0				7.7526		3.14286	1.82172	0.794287	1.60589	1.28661	1.22773	0.748384	0	1.06312
6			3.68214	0.893885	1.14286	0.00435	2	0.7968	0.5139	0	0.49648		0	24.1441	26.2553	36.918	0				6.2335		3.14286	1.9282	0.848903	1.60678	1.23279	1.1804	0.784972	0	1.11134
7			3.80486	0.921805	1.14286	0.08774	1.83925	0.885467	0.49485	0	0.519		0	23.2542	25.1302	35.38	0				5.5095		3.44164	1.81733	0.85066	1.6765	1.15699	1.2981	0.75862	0	1.10168
8			3.94571	0.94449	1.14286	0.29806	2.04688	0.9054	0.56765	0.0661	0.53432		0	22.2203	25.3725	30.732	0			7	6.3196		3.58954	1.67842	0.841727	1.86186	1.11561	1.3405	0.752412	1.0088	1.10474
9			4.23943	0.95931	1.14286	0.61254	2.77475	0.844467	0.63965	0.1273	0.65892		0	20.4579	24.683	24.275	0			7	7.2062		3.45171	1.67539	0.88062	2.14986	1.20062	1.2889	0.830192	1.00607	1.20988
10		1.65	4.54329	0.94848	1.14286	1.09172	3.37237	0.819067	0.6849	0.295	0.63628	15	0	18.7542	22.8631	16.828	0			7	6.2577	1.03333	3.45674	1.69213	0.95764	2.45337	1.29338	1.3102	0.831932	1.06833	1.26268
11		1.59183	4.89029	0.920855	1.14286	1.74067	3.39825	0.882533	0.6655	0.895	0.63448	13.6977	0	17.4171	21.2247	11.407	0			7	6.0067	0.97672	3.60463	1.66003	1.0629	2.50849	1.24994	1.32647	0.748632	1.2	1.23794
12		1.64914	5.18114	0.921335	1.14286	2.23827	3.55138	0.921267	0.59655	1.4835	0.713	12.3953	0	16.789	20.5068	10.021	0.8568			7.033	5.9968	1.11327	3.71429	1.70565	1.13974	2.3647	1.80526	1.2094	0.689612	1.2989	1.20523
13		1.78314	5.329	1.09322	1.14286	2.52502	3.69525	0.896067	0.50685	1.6149	0.827	11.093	0	13.6441	21.4101	10.985	1.25			7	6	1.29188	3.67103	1.79089	1.16422	2.5082	2.09844	1.1234	0.821392	1.3358	1.24558
14		1.89007	5	1.09965	1.20673	2.77848	3.59325	0.879333	0.53665	1.8463	0.91012	10.8259	0	11.1964	21.9462	9.836	1.3681			6.884	6	1.45736	3.95171	1.93975	1.12422	2.56278	1.75619	1.1286	0.925496	1.3372	1.25897
15		1.91056	5.28571	1.15932	1.28571	3.16721	3.3485	0.996533	0.6914	2.2901	0.9082	11	0	10.322	20.6881	9.546	1.5066			7	6	1.66343	3.80383	1.9839	1.05198	2.5773	1.32629	1.2105	0.99724	1.34573	1.25543
16		1.87372	5.57143	1.20195	1.23221	3.27481	3.23025	0.906667	0.8224	2.3802	0.8832	11	0	10	20.9377	9.438	1.3958			7.198	5.5236	1.67051	3.79879	2.0267	0.93639	2.57787	1.32553	1.22	1.11344	1.25977	1.34524
17		1.74388	5.77771	1.27373	1.14286	2.6757	3.4255	0.886333	0.9548	2.7041	0.92916	10.8649	0	10	22.317	9	1.4784			7	5.0845	1.52954	3.71429	2.06949	0.889083	2.51912	1.38148	1.17447	1.2462	1.34133	1.32932
18		1.5768	6.13686	1.38348	1.14286	2.54425	4.3075	1.10807	1.0818	2.9	0.96744	11.649	0	10	22.4601	9.051	1.9205			8	5.8351	1.4839	3.57143	2.11822	0.975413	2.52556	1.84091	1.2831	1.19804	1.41873	1.34367
19		1.5407	6.57543	1.5517	1.14286	2.72358	5.5835	1.0762	1.11615	3.0645	1.00288	11.9469	0	10	21.4686	9.885	2.75			8.322	6	1.42132	3.42857	2.2178	1.06409	2.39054	2.46168	1.42217	1.26236	1.5204	1.36643
20		1.63105	6.493	1.7485	1.17563	3.44822	5.43487	0.992133	1.077	3.5455	1.03836	11.1325	0	10	19.7706	10	2.5814			9	6	1.39767	3.6499	2.35082	1.06589	2.29275	2.36884	1.4582	1.37935	1.5697	1.39365
21		1.94708	6.15386	1.86187	1.29054	3.94694	5.14837	1.0496	1.31145	4.3545	1.10332	11	0	9.1864	19.2088	10	2.7778			9	6	1.31706	3.94064	2.39636	1.03386	2.35471	1.68254	1.50453	1.41232	1.57933	1.43084
22		1.95814	8.07443	1.78102	1.32803	4.10811	5.76412	1.03867	1.4165	5.0983	1.22168	10.9908	0	9.6695	19.6071	10	3.7227			9.446	6	1.28697	4.05433	2.16199	1.05111	2.46694	1.3582	1.3566	1.38172	1.5369	1.44888
23		1.90465	8.57143	1.90762	1.26916	4.05944	6.84225	1.23407	1.3061	5.5124	1.29112	10.989	0	10.5254	17.9119	9.522	6.3333			9.95	6	1.26931	4.14286	2.30423	1.17913	2.40398	1.37969	1.34443	1.39648	1.49833	1.45605
24		1.94303	10.5373	2.07722	1.45384	3.6795	8.81638	1.29207	1.2219	5.6587	1.31824	10.1395	0	11.5424	16.8132	10	10.2748			11.058	5.2268	1.32403	4.19719	2.55011	1.16695	2.35387	1.52743	1.3282	1.4475	1.6529	1.44486
25		1.89203	12.9859	2.18137	1.71429	3.24888	11.4723	1.2354	1.2724	4.5702	1.48044	9.8098	0	12.9153	14.2954	10	14.5556			12.14	5	1.56705	4.77867	2.58602	1.16667	2.43249	1.88611	1.3034	1.44717	1.60467	1.39816
26		2.06112	15.8913	2.21773	1.71356	3.44859	12.3489	1.38007	1.41815	5.0223	1.4302	10.0974	0	14.0182	11.418	10.225	17.6951			14.223	5	1.83106	5.42857	2.45533	1.16745	2.43275	1.99797	1.33253	1.36615	1.55563	1.42696
27		2.27811	13.5453	2.35604	1.69244	4.31427	10.9159	1.5822	1.53085	5.7083	1.50164	10.8171	0	14.6757	10.0284	11.375	19.3314			15.959	5	1.80085	5.23039	2.39784	1.2317	2.49749	1.74073	1.3177	1.3035	1.57547	1.50574
28		2.42158	11.5251	2.50849	1.88417	4.62096	9.15437	1.87753	1.5662	7.0025	1.56208	11	0.5023	15.7605	10.1139	11.121	20.1311			16.083	5.2339	1.62282	4.95373	2.52418	1.23333	2.41093	1.52868	1.25483	1.36778	1.63333	1.58747
29		2.72189	11.4477	2.49702	2.04871	4.27319	8.82687	2.5876	1.82955	8.7388	1.66924	10.7093	4.9789	17.6469	9.4965	9.398	19.517			17.207	5.2165	1.5566	5.07646	2.56624	1.20324	2.34776	1.52513	1.26493	1.53517	1.7314	1.66014
30		3.07069	11.0121	3.18562	2.01291	4.44859	10.0288	3.7778	2.245	11.3645	2.45908	10.5765	18.1315	21.339	9.0904	9.038	20.6934			18.331	5.1134	1.75129	5.32797	2.70931	1.1618	2.36872	1.62774	1.2889	1.74841	1.8664	1.70523
31		3.2963	11.3581	4.58958	2.02113	4.59947	10.1386	6.0452	2.611	16.0455	3.55952	11.0169	40.6033	28.6935	11.4539	9.076	28.1562			18.636	5.0031	2.02481	5.31287	2.86115	1.27589	2.35872	1.70938	1.3317	1.86183	1.95757	1.83146
32		3.60582	9.87329	5.01905	2.1945	4.45922	10.0854	9.7244	2.73875	21.2785	4.05692	11.3494	56.3239	43.1864	11.8146	9.943	40.9575		41.3447	19.86	5	2.17364	5.14689	2.87543	1.25178	2.3093	1.68279	1.39033	2.0945	1.94793	1.98937
33		3.90819	8.70629	4.00994	2.57756	5.17478	9.54513	13.6147	3.36665	22.6909	3.69736	11.1279	63.0282	56.2011	11.8936	11.012	54.3179		35.1014	24.802	5	2.18295	5.00503	2.69333	1.2672	2.33265	1.55077	1.55503	2.37346	1.8033	2.09443
34		3.65532	6.40443	3.23646	5.63977	4.81116	7.71575	15.4792	4.99685	23.5132	3.58868	12.093	67.7512	67.4179	15.0097	10.836	65.5	29.29	26.8696	32.884	6.3402	2.05504	5.00604	2.83716	1.44615	2.44963	1.42604	1.78693	2.54957	1.68017	2.0476
35		3.12953	5.93357	3.07951	12.2388	4.00664	5.63737	15.3421	6.63295	20.4636	3.9342	13.9302	74.1549	72.8503	19.99	10.694	72.863	33.215	18.5339	40.983	6.6055	2.20039	4.84607	2.88375	1.66574	2.52493	1.37971	1.91067	2.30797	1.66667	1.97391
36		2.75754	4.60357	2.80843	12.3898	4.6068	4.26975	15.4503	7.7405	16.5099	4.64868	14.0206	79.4085	74.8903	25.6273	10.761	79.7017	50.838	14.8179	49.124	6.5052	2.37588	4.46077	2.74068	1.6555	2.52393	1.3024	1.7784	2.1237	1.66583	1.97327
37		3.08598	4.164	2.37627	8.40276	5.23642	3.76475	14.9733	8.811	12.8868	4.94148	17.4231	84.6056	76.3898	31.4065	11.896	85.0833	73.2	15.4649	58.397	7.6362	2.53208	4.12676	2.5985	1.50724	2.6217	1.26545	1.58	2.25302	1.5978	2.08106
38		3.7083	4.14286	2.16436	5.5976	5.24714	3.33712	11.7345	9.6871	7.7537	4.0546	21.7723	86.7887	78.5593	35.6458	15.24	88.7014	88.93	16.0052	67.645	10.4908	2.54031	4.4165	2.54555	1.37709	2.76112	1.2721	1.5227	2.41504	1.52977	2.26458
39		4.65684	4.11171	2.12746	5.04949	5.90725	2.96588	7.44393	9.47465	4.2446	2.57668	31.2089	83.5094	80.9474	37.4712	24.765	91.1806	95.365	18.5375	73.744	21.7113	2.47868	4.49094	2.49348	1.36011	2.96994	1.26702	1.36083	2.5072	1.5234	2.28995
40		4.76136	3.85714	2.03601	4.9916	7.02612	2.64113	5.01767	9.3298	4.1339	1.40832	41.093	84.4225	82.3889	39.3778	42.969	92.4961	99.49	25.9255	69.091	41.3491	2.2845	4.57143	2.41883	1.37716	3.24069	1.25	1.37757	2.69566	1.419	2.05927
41		3.84908	4.10157	2.09577	4.78076	7.25835	2.321	3.83813	9.1881	4.0223	0.99744	48.329	88.0962	82.9017	40.9394	73.554	94	100.779	38.2345	72.083	58.903	2.0171	4.75553	2.31711	1.38694	3.47587	1.22222	1.37453	2.90523	1.3719	1.87151
42		3.04708	4.47886	2.08163	4.31789	5.41191	2.14225	4.07093	8.5973	3.7	0.88576	51.7907	88.6479	83.1441	42.4512	96.698	94.4737	98.829	50.0542	75.636	71.2165	1.84862	5.04226	2.33674	1.37099	3.22433	1.19921	1.3464	2.95143	1.31213	1.78891
43		2.65593	4.29671	2.05084	3.762	2.93923	2.05725	4.14613	7.40845	3.9512	0.76176	53.314	88.5047	82.6889	44.3739	105.343	93.6667	98.008	58.2128	77.256	80.034	1.80104	5.43964	2.30279	1.29768	2.91734	1.18407	1.366	2.75653	1.34187	1.73691
44		2.13551	4.05229	2.0625	3.44794	1.66185	1.78137	4.4222	5.3539	4.6289	0.71212	54.7085	88.4038	81	46.2943	114.373	93.5767	99.778	61.9568	77.711	85.0913	1.76248	5.45473	2.2	1.24038	2.84233	1.17259	1.41187	2.49654	1.44517	1.7048
45		1.75246	4.40843	2.11725	3.29004	1.58402	1.63175	4.78173	3.96455	4.724	0.69236	58.0349	89.4272	79.2712	46.5747	122.107	94.4313	101.086	65.3793	76.793	89.1262	1.50419	5.40846	2.20563	1.24065	2.78979	1.175	1.44	2.31139	1.46667	1.67505
46		1.4646	4.08657	2.15	3.06594	1.44876	1.88462	4.21633	3.77645	4.3934	0.64932	62.0362	90.1784	77.2542	46.3448	126.295	94.7144	101.041	68.2069	75.876	93.8084	1.3559	5.84709	2.35761	1.28213	2.8201	1.18612	1.50733	2.27854	1.4	1.64973
47		1.24348	4.42857	2.15678	2.89893	1.32588	2.13925	3.50767	3.23985	4.3959	0.60412	64.772	89.6667	75.9457	46.9149	126.218	93.9796	102.451	70.4138	74.438	97.2189	1.20209	6.28571	2.34305	1.26633	2.84028	1.1934	1.5092	2.38231	1.38127	1.61856
48		1.14922	4.79071	2.24238	2.87203	1.21132	1.86187	3.2878	3.0537	4.6397	0.58968	65.8529	91.3944	74.9077	46.4634	126.07	92.2484	99.202	70.9977	67	98.947	1.13953	6.59154	2.23141	1.17014	2.81253	1.19529	1.4446	2.18706	1.43333	1.58439
49		1.02093	4.79571	2.33221	2.74527	1.29605	1.5625	3.2476	2.83085	3.6438	0.5938	67.6224	92.4343	73.7644	46.8228	126.904	90.25	93.996	71.9138	61.686	99.82	1.10677	6.42857	2.12957	1.13442	2.83838	1.2	1.44013	2.14881	1.44793	1.55981
50		0.965115	4.658	2.33564	2.82309	1.44757	1.70913	3.1454	2.2444	2.7793	0.57772	70.0968	90.9718	72.3242	46.1612	128.232	89.2839	92.528	71.2414	57.223	100.557	1.13528	6.34206	2.24285	1.13882	2.76369	1.20762	1.49003	1.96866	1.45977	1.55794
51		0.98416	4.52014	2.43268	2.79833	1.49417	1.84288	3.22813	1.90135	2.7711	0.56412	70.8023	87.3169	70.3465	44.5164	128.949	90.0384	93.067	70.0274	56.868	101.469	1.19002	6.46881	2.39634	1.15333	2.69527	1.2184	1.5311	1.74312	1.46887	1.58186
52		0.918605	4.668	2.60922	2.89427	1.37843	1.92463	3.42613	2.35045	3.3314	0.61112	68.5581	83.216	67.5429	44.8629	128.233	89.8273	94.016	69.2672	61.43	101.361	1.26138	6.28974	2.39277	1.18858	2.69427	1.20938	1.44587	1.78398	1.50853	1.60618
53		0.9625	4.81586	2.66213	3.00493	1.24165	2.47237	3.59033	2.725	3.6364	0.69856	66	80.5775	65.2261	46.0083	127.671	88.4298	96.115	68.25	66.182	100.268	1.38333	5.9175	2.35508	1.23211	2.74158	1.16422	1.50063	1.92	1.52727	1.62928
54		1.10793	5.21329	2.85858	3.19213	1.029	2.6555	3.7068	2.93035	3.6083	0.78596	64.6977	77.5916	60.7479	44.3589	126.442	87.9861	98.225	66.2931	69.537	99.1753	1.52924	5.89134	2.39492	1.17687	2.67208	1.11578	1.6737	2.00157	1.4077	1.66629
55		1.18969	5.90643	4.36695	3.33449	0.90558	2.64588	3.79727	3.0638	3.4711	0.8734	63.0581	75.1455	48.4407	41.1467	125.345	87.9462	97.796	63.5862	70.62	96.7216	1.52307	6.09859	2.54237	1.09412	2.7978	1.1296	1.53877	2.03063	1.254	1.69814
56		1.20893	5.29986	5.67748	3.28674	1.26225	3.609	3.69907	3.4768	3.4702	0.97088	60.3256	75.0939	33.1187	40.9138	121.133	87.7068	96.17	60.9665	75.702	92.8517	1.37752	5.85714	2.60805	1.16234	2.66136	1.18885	1.53143	1.97988	1.47163	1.74541
57		1.31005	5.63486	5.00274	3.58596	1.27323	4.1945	4.41593	3.82545	3.5	1.08648	56.2265	74.4319	20.9035	39.226	116.222	85.5556	89.519	57.4191	74.893	89.0751	1.30943	5.26961	2.488	1.21964	2.7089	1.23765	1.79333	1.98966	1.53333	1.85997
58		1.51707	6.68214	3.60565	3.95576	1.30663	4.44625	5.65333	5.10715	4.6264	1.17932	51.4651	69	14.2121	35.5971	109.841	81.0078	80	51.0789	70.868	83.2917	1.44419	5.47686	2.31016	1.25939	2.94621	1.27461	1.82	2.10615	1.46667	2.02874
59		1.78012	7.84614	2.87733	4.8446	2.04029	5.2925	7.73307	6.10475	6.0174	1.2842	47.5326	61.7441	11.9957	30.5356	101.527	75.9583	63.81	44.5862	63.95	74.4634	1.39411	6.28571	2.13206	1.29381	3.16365	1.31913	1.89823	2.27624	1.46667	2.17114
60		2.70554	9.97586	2.69558	8.14823	2.34548	7.00838	9.74	7.17075	6.6736	1.58836	41.6306	51.9437	10.3238	25.0883	93.556	69.3948	40.553	37.5398	58.017	65.431	1.4845	7.16097	2.03066	1.35285	3.18862	1.34008	1.9226	2.54992	1.59943	2.31002
61		3.88531	11.2807	2.51683	11.673	2.42751	9.30475	9.15153	7.6258	8.3306	2.06048	32.0814	37.6385	9.6757	17.8537	87.987	59.3819	22.653	30.4938	45.058	54.3299	1.66295	7.71931	2.38186	1.42587	3.0915	1.3342	1.95073	2.90274	1.72947	2.36401
62		4.27445	8.86929	2.41532	10.2596	3.47388	12.579	6.24727	7.0375	11.5512	2.55252	22.9037	27.0657	9.0182	10.9589	71.658	47.3892	16.24	27.086	27.099	39.1182	1.71855	8.0161	2.17179	1.45314	3.13727	1.39097	2.00927	2.7745	1.83663	2.32382
63		3.19643	6.322	2.3678	5.98566	6.39861	17.6361	4.317	6.08375	14.6562	3.5762	19.8709	25	8.9236	10.0056	46.996	31.4643	16.382	27.8502	15.14	22.9955	1.68786	7.94769	2.12032	1.41675	3.34688	1.47168	1.86037	2.26644	1.9281	2.23579
64		2.90576	5.47086	2.31112	3.9321	9.27785	18.8266	3.6792	5.2187	16.5545	5.47972	18.6744	27.9343	9	11	25.622	17.8602	16.286	30.4483	10	12.3682	1.74339	8.54124	2.24969	1.29522	3.46831	1.49234	1.80557	1.80296	1.9303	2.21384
65		2.86703	5.75257	2.26692	3.29129	8.1055	15.6115	3.54813	4.36505	16.4471	6.69292	17.8953	5	9	10.1591	15.995	10.8488	16	32.5172	8.223	8.4693	1.78267	9.22837	2.22791	1.26422	3.24675	1.44028	1.84813	1.656	1.87053	2.27299
66		2.27391	5.02414	2.23347	2.61931	4.57182	12.1259	3.42	3.7215	13.3289	5.543	17.5116	0	8.7115	8.577	18.311	9.3186	15.605	33.7204	7	6.8584	1.55271	8.35413	2.20604	1.24798	3.14524	1.3544	1.8489	1.65544	1.73527	2.2298
67		1.81919	4.14286	2.19637	2.06106	3.40641	10.2871	3.35047	3.85055	9.5612	3.50712	17.1279	0	7.9273	8	26.132	8.7812	14.486	35.3698	8	4.9381	1.24769	6.0845	2.27203	1.21525	3.32781	1.29062	1.8543	1.58345	1.64077	1.97449
68		1.76379	3.78871	2.14831	1.73574	1.99001	9.59437	3.28193	2.88405	7.3388	2.09844	16.2807	0	7.178	8.6125	37.334	8.2735	13.229	38.2137	8.653	3.9057	1.10692	4.70824	2.15345	1.17538	3.20538	1.21794	1.99973	1.53469	1.67823	1.71264
69		1.61366	3.06443	2.02997	1.59624	0.89541	8.47288	3.1488	1.9896	6.6	1.7536	15.3605	0	8.4591	9.2354	48.826	8.5502	12.711	42.2426	7.612	5.5612	1.1186	4.52113	2.25886	1.16088	2.61537	1.16526	2.21293	1.3821	1.6	1.54763
70		1.6355	2.85714	2.08698	1.562	0.12922	7.13138	2.9374	1.6143	6.0694	1.882	14.8605	0	8.0593	9.7993	57.819	7.9926	13.49	46.1207	7	6.701	1.17415	4.39437	2.25932	1.18271	2.13585	1.31994	2.52313	1.29859	1.48567	1.53336
71		1.49154	2.80786	2.08604	1.56457	0.0562	7.13887	2.90333	1.3935	4.6231	2.04956	13.593	0	8	9.5729	63.66	8.0635	14.762	47.7241	8	5.7441	1.45728	4.19216	2.21057	1.20258	2.00533	1.44514	3.01527	1.30896	1.45097	1.55622
72		1.82191	2.57143	2.02856	1.55403	0.21059	7.49162	2.7422	1.39615	3.2537	1.95252	13.2093	0	8.4543	8.6572	67.787	7.3927	15.511	46.0264	7	5.2165	2.04231	3.7344	2.22271	1.21109	1.89149	1.77585	3.36	1.41481	1.63417	1.52625
73		2.12481	2.28571	1.97542	1.48093	0.1463	6.23613	2.41553	1.7376	2.9554	1.72836	13.8721	0	9.1583	8	70.529	5.8889	15.355	40.7131	7	5.502	1.89813	2.9165	2.3726	1.17067	1.8081	2.25833	3.3872	1.48251	1.48513	1.5127
74		1.88024	1.93557	1.93948	1.44121	0.1319	4.842	2.6844	2.0295	2.5405	1.72372	14.4413	0	9.9915	8	70.788	5.3264	17.944	36.3364	7	6	1.30287	2.28571	2.50162	1.09609	1.8323	2.26555	3.2525	1.48034	1.53333	1.50286
75		1.34667	1.57143	1.82047	1.42857	0.1	4.32238		1.6172	1.8727	1.78416	15.6099	0	9.4585	8.3792	72.76	6.9583		32.5838	7	6	1.0402	1.85311	2.57721	1.07594	1.78275	2.41734		1.50754	1.3788	1.53979
76		0.93483	1.28571	1.79472	1.4436	0.05791	4.19725		1.12225	1.1289	1.77752	17.5814	0	9	9	74.404	9.2148		30.6293	7	5.912	1.00204	1.86319	2.65612	1.12876	1.77104	2.5789		1.5469	1.25483	1.60596
77		0.745545	1.14286	1.78357	1.4649	0.05282	3.9395		0.70445	0.9405	1.68872	19.8023	0	9	8.959	74.472	9.865		29.9295	7	5.732	0.964467	1.92053	2.85019	1.19289	1.82549	1.90534		1.52615	1.20937	1.62021
78		0.58026	1.42857	1.76762	1.42476	0.1	3.37487		0.5681	0.9719	1.63548	22.2591	0	8.9696	8.8779	73.756	10.2986		28.4779	7.24	5.6543	0.94927	1.85714	3.2422	1.1868	1.90869	1.27265		1.29705	1.04133	1.60349
79		0.43473	1.42857	1.78472	1.34236	0.1	2.29838		0.5705	0.7397	1.6838	25.5814	0	9.1862	8.3017	72.978	11.3212		25.83	7.198	5	0.922093	1.85714	3.48222	1.09201	1.97823	1.05859		1.05674	1.13333	1.64825
80		0.34186	1.42857	1.78726	1.26727	0.02433	1.4545		0.5686	0.8157	1.7272	28.9681	0	8.8898	8.5273	73.408	12.2392		22.9231	7	5.0412	0.87597	1.85714	3.63827	1.02034	1.91197	1.0559		0.86276	1.13333	1.66566
81		0.25735	1.329	1.68582	1.30801	0	1.38888		0.51035	0.4	1.7506	30.2209	0	8.3729	7.8741	72.489	12.7222		17.7827	7	5.3031	0.86487	1.85714	3.81278	1.0568	1.85501	1.03187		0.712128	1.06667	1.54276
82		0.136045	1.18114	1.54062	1.44473	0	1.49737		0.5625	0.6926	1.85996	31.2791	0	8.0508	8.9854	69.881	12.6042		15.6875	6	6	0.839353	1.85714	3.91435	1.03409	1.85562	1.0273		0.7725	1.0358	1.28404
83		0.047095	1.14286	1.48707	1.56671	0.02586	1.0895		0.56895	0.2033	2.3486	33	0	9.7627	9	65.718	12.3578		16.6243	6	6.0578	0.795737	1.85714	3.793	1.00729	1.86779	0.993915		0.849036	1.1011	1.21171
84		0.001165	1.171	1.4608	1.48173	0.1	0.790625		0.55775	0.0008	2.46044	33	0	9.822	8.0926	65.386	12.3515		16.8714	6	6.4536	0.721707	1.85714	3.457	1.00813	1.79618	1.01147		0.778992	1.19943	1.2028
85		0	1.30886	1.36102	1.43286	0.1	1.039		0.6026	0.3099	2.27896	33.8953	0	9.3051	8.845	65.072	13		16.904	6	6.5567	0.64108	1.85714	2.93759	1.0582	1.65511	0.953125		0.670344	1.19503	1.21072
86		0	1.42857	1.23738	1.54199	0.01103	0.88925		0.64095	0.2091	2.19212	33.1558	0	9.0952	9.2071	62.902	11.8889		17.1169	7	6.5714	0.57907	1.85714	2.54354	1.10967	1.56261	0.96393		0.613792	1.06363	1.14286
87		0	1.42857	1.17946	1.74553	0	0.749125		0.66515	0.1868	2.13852	33	0	9.2841	9.106	62.363	11.0106		18.9584	7	5.8763	0.531173	1.85714	2.3514	1.08184	1.59217	0.95		0.650748	0.971067	1.12612
88		0	1.42857	1.14195	1.80784	0	0.724375		0.64125	0.1174	1.89648	32.3488	0	7.9548	8.2377	62.83	10.8989		20.9689	7	4.9018	0.51233	1.85714	2.1226	1.02067	1.69646	0.952008		0.666	1.1044	1.16536
89		0	1.28571	1.09851	1.72993	0	0.625		0.5851	0.3215	1.56592	32.3909	0	9.0339	6.7271	64.052	10.4444		21.5149	6.785	4.1308	0.533483	1.85714	1.92312	1.07684	1.72112	0.944445		0.566016	0.9405	1.15737
90		0	1.14486	1.01271	1.48529	0	0.46175		0.66205	0.5256	1.542	32.1547	0	10.7813	7.5221	64.256	10.8958		21.4182	6	5	0.582947	1.85714	1.91399	1.07888	1.637	0.914235		0.626552	0.9179	1.11161
91		0	1.14986	0.93453	1.36899	0	0.144375		0.6138	0.5298	1.38212	31.5448	0	11.877	8.513	63.052	11.9167		20.8621	6	5.0825	0.584827	1.85714	1.93983	1.00048	1.58336	0.867405		0.71862	1.01627	1.10656
92		0	1.42857	0.841525	1.29766	0	0		0.5491	0.2339	1.32948	30.8259	0	13.1695	9.4819	60.594	12.122		19.9914	6	6	0.56162	1.85714	1.8938	0.999317	1.74919	0.82629		0.726208	1.05537	1.10678
93		0	1.71429	0.8	1.31349	0	0		0.5388	0.038	1.35116	30.6047	0	14.4407	10.4679	59.125	12		19.1034	7	5.9381	0.54528	1.85714	1.76187	1.09414	1.80951	0.79236		0.669668	0.974667	1.07752
94		0	1.30786	0.8	1.39426	0	0		0.5526	0.0421	1.29024	30.0698	0	15.2966	10.7848	56.715	11.8125		17.9397	7	5	0.560177	1.85714	1.65558	1.15149	1.66991	0.795313		0.604124	1	1.03794
95		0	1.31286	0.8	1.42857	0	0		0.58275	0.1463	1.09924	29.6163	0	16.1525	11	54.33	11		18.1379	7.537	5	0.563953	1.85714	1.60678	1.17089	1.59823	0.79375		0.642424	1.09503	1
96		0	1.31786	0.78051	1.49816	0	0		0.60765	0.2504	1.00124	30	0	16.6186	11.042	54.208	11.2138		17.7759	9.496	5.0309	0.533333	1.85714	1.63908	1.1805	1.70393	0.77066		0.729932	1.21707	1.00086
97			1.323	0.711865	1.55234	0	0		0.60065	0.3545	1.03964		0	16.1017	12.9205	55.599	12.3333		16.9694	13.909	6		1.85714	1.74184	1.13037	1.68463	0.75		0.776244	1.20303	1.02845
98			1.328	0.7	1.4879	0	0		0.6	0.2174	1.03176		0	16	15.5011	54.959	14.3194		17.2672	18.24	5.9691		1.85714	1.64038	1.07445	1.57143	0.751138		0.694136	1.03333	0.876288
99			1.333	0.7		0	0		0.62165	0	1.04		0	16.5763		53.753	16.3056		16.912	21.744	3		1.85714	1.50913		1.66247	0.76389		0.612556	0.933333	0.92
100			1.338	0.72246		0	0		0.69195	0			0	17.4322		51.793	18.076		17.0172	25.331			1.85714	1.41186		1.66864	0.778983		0.637292	1.1
101			1.28571	0.748305		0	0		0.7	0.2289			0	18.5763		49.838	18.8279		16.6923	28.289			1.85714	1.31828		1.56623	0.733198		0.772888	1.2237
102			0.857143	0.770675		0	0		0.69915	0.4504			0	20.1441		47.884	20.1319		16.5603	30.248			1.91951	1.36465		1.5132	0.743923		0.784828	1.2168
103			0.857143	0.75		0	0		0.66435	0.4174			0	21		46.051	21.125		16.2759	32			1.78169	1.4		1.4972	0.74922		0.662068	1.18623
104			1	0		0	0		0.6036	0.4			0			43.332	21.8819		16.1671	32			1.57143	0		1.64389	0.77448		0.607796	1.02203
105			1	0		0	0		0.56205	0.2			0			40.359	21.0988		15.9483	33			1.57143	0		1.78601	0.776853		0.669356	1.10827
106			1	0			0		0.62045	0.0083			0				21		16.8312	34			1.63179	0			0.743675		0.674484	1.23057
107			1.14286	0			0		0.60345	0.0041			0				21.0338		17.4483	35			1.62676	0			0.7375		0.67724	1.2639
108			1.14286	0			0		0.637	0.1			0				21.375		18.3362	36			1.66399	0			0.77658		0.735864	1.16667
109			1.14286	0			0		0.7086				0				20.75		18.2931				1.57143	0			0.773785		0.746836
110			1.14286	0			0		0.7512				0				22.8542		18				1.61167	0			0.757465		0.69326
111			1.14286	0			0		0.6				0				24.832		18				1.57143	0			0.752778		0.6
112			1.14286	0			0						0				24.9961						1.57143	0			0.726563
113			1	0			0						0				25.0031						1.42857	0			0.726465
114			1	0			0						0				24.3388						1.55131	0			0.732465
115			1	0			0						0				24.2917						1.57143	0			0.71428
116			1	0			0						0				24.3608						1.70423	0			0.713203
117			1	0			0						0				22.9722						1.71429	0			0.801718
118			0.428571	0			0						0				21.9583						0.571429	0			0.815778
119				0			0										19.9828							0			0.806515
120				0			0										18.875							0			0.76302
121				0			0										18							0			0.75
122				0																				0
123				0																				0
124				0																				0
125				0																				0
126				0																				0
127				0																				0

## Sheet: Fig. 4D
Fig. 4D
MCF7 FYVE-GFP Engulfing MCF7-pHrodo
Cell1	Pre-burst	Burst	Post-burst	Digestion	t+1hr	t+2hr	t+3hr
FYVE cytoplasm intensity	25	25	25	25	25	25	25
FYVE ring intensity peak 1	45.9836	179.103	96.072	90	84.4576	78	74
FYVE ring intensity peak 2	90	172.563	115.153	108	90	82	88
Average of peaks	67.9918	175.833	105.613	99	87.2288	80	81
FYVE Enrichment	2.71967	7.03332	4.2245	3.96	3.48915	3.2	3.24
Mean pHrodo intensity	21.899	24.576	39.748	65.046	69.759	73.441	79.872
Cell2	Pre-burst	Burst	Post-burst	Digestion	t+1hr	t+2hr	t+3hr
FYVE cytoplasm intensity	20	20	20	25	20	20	20
FYVE ring intensity peak 1	58.7221	134.72	81	130	46	63	60
FYVE ring intensity peak 2	56.1928	133.444	80	80	70	61	63
Average of peaks	57.4574	134.082	80.5	105	58	62	61.5
FYVE Enrichment	2.87287	6.7041	4.025	4.2	2.9	3.1	3.075
Mean pHrodo intensity	31.812	32.674	34.084	46.051	58.89	80.087	80.858
Cell3	Pre-burst	Burst	Post-burst	Digestion	t+1hr	t+2hr	t+3hr
FYVE cytoplasm intensity	25	23	23	20	20	20	25
FYVE ring intensity peak 1	38	182.669	95	59.9177	44.8971	38.3062	68.1014
FYVE ring intensity peak 2	88	183.227	61	51.6448	55.1743	56.5507	56.9151
Average of peaks	63	182.948	78	55.7812	50.0357	47.4284	62.5083
FYVE Enrichment	2.52	7.95426	3.3913	2.78906	2.50179	2.37142	2.50033
Mean pHrodo intensity	8.259	19.777	40.709	52.346	57.339	62.237	67.939
Cell4	Pre-burst	Burst	Post-burst	Digestion	t+1hr	t+2hr	t+3hr
FYVE cytoplasm intensity	21	20	7	40	23	24	100
FYVE ring intensity peak 1	33.2	128	30.8	125	59.0512	67.8006	115.956
FYVE ring intensity peak 2	28.1579	105.953	21.7008	65.271	68	65.2022	154
Average of peaks	30.679	116.977	26.2504	95.1355	63.5256	66.5014	134.978
FYVE Enrichment	1.4609	5.84882	3.75006	2.37839	2.76198	2.77089	1.34978
Mean pHrodo intensity	5.576	7.934	14.523	25.339	26.242	31.884	33.033
Cell5	Pre-burst	Burst	Post-burst	Digestion	t+1hr	t+2hr	t+3hr
FYVE cytoplasm intensity	30	40	60	47	48	36	36
FYVE ring intensity peak 1	37	166.494	181	100	102	77	79
FYVE ring intensity peak 2	76	168.536	100	70	83	73	66
Average of peaks	56.5	167.515	140.5	85	92.5	75	72.5
FYVE Enrichment	1.88333	4.18788	2.34167	1.80851	1.92708	2.08333	2.01389
Mean pHrodo intensity	14.388	17.227	23.136	41.857	45.421	47.003	48.173
	Ring Intensity/Cytoplasm Intensity					pHrodo Intensity
Timepoint	Cell1	Cell2	Cell3	Cell4	Cell5	Cell1	Cell2	Cell3	Cell4	Cell5
Pre-burst	2.71967	2.87287	2.52	1.4609	1.88333	21.899	31.812	8.259	5.576	14.388
Burst	7.03332	6.7041	7.95426	5.84882	4.18788	24.576	32.674	19.777	7.934	17.227
Post-burst	4.2245	4.025	3.3913	3.75006	2.34167	39.748	34.084	40.709	14.523	23.136
Digestion	3.96	4.2	2.78906	2.37839	1.80851	65.046	46.051	52.346	25.339	41.857
t+1hr	3.48915	2.9	2.50178	2.76198	1.92708	69.759	58.89	57.339	26.242	45.421
t+2hr	3.2	3.1	2.37142	2.77089	2.08333	73.441	80.087	62.237	31.884	47.003
t+3hr	3.24	3.075	2.50033	1.34978	2.01389	79.872	80.858	67.939	33.033	48.173

## Sheet: Fig. 6B
Fig. 6B
MCF7-PIK3C2BKO Engulfing MCF7-GFP
Engulfment Percentage
	MCF7-Parental		MCF7-CRISPRsgPIK3C2B-1_scC9		MCF7-CRISPRsgPIK3C2B-2_scA10-2		MCF7-CRISPRsgPIK3C2B-2_scC11
	Overlap object count/red object count (%)	Standard error	Overlap object count/red object count (%)	Standard error	Overlap object count/red object count (%)	Standard error	Overlap object count/red object count (%)	Standard error
4D	2.02901	0.663602	1.3835	0.510399	2.63795	0.727808	2.63523	0.55002
4D 6hr	5.36095	0.734218	2.14489	0.489595	1.01551	0.627131	2.59108	0.569188
4D 12hr	7.683	0.766151	2.26903	0.511516	0.835835	0.680004	3.17563	0.510005
4D 18hr	10.7284	0.778712	1.77151	0.407687	0.140925	0.779239	4.67663	0.503505
5D	11.9222	0.813295	1.13995	0.396251	0.57435	0.680238	7.86665	0.563352
5D 6hr	13.4289	0.81138	1.66908	0.453628	1.08953	0.689425	8.42403	0.519482
5D 12hr	14.2965	0.724215	2.4727	0.435894	0.92206	0.663471	9.27399	0.516083
5D 18hr	15.3827	0.697091	3.15657	0.408041	1.3672	0.567666	9.88678	0.451982
6D	16.0157	0.632188	4.11153	0.440371	1.90915	0.655635	11.2837	0.467939
6D 6hr	15.8255	0.605391	4.35419	0.386083	1.44868	0.609746	11.2554	0.475522
6D 12hr	16.4931	0.597531	5.33635	0.398916	1.94588	0.616902	12.0198	0.481602
6D 18hr	17.2578	0.567148	4.8252	0.390893	1.24839	0.592777	12.4662	0.505182
7D	18.8684	0.643877	4.47455	0.404764	1.47884	0.523892	12.1698	0.52621
7D 6hr	20.4559	0.651963	5.46725	0.380924	2.72165	0.674041	12.6522	0.522527
7D 12hr	21.3013	0.582159	5.52094	0.43108	1.89625	0.561584	14.1778	0.528581
7D 18hr	23.2429	0.621209	6.31312	0.404921	3.22553	0.548786	15.1228	0.545
8D	24.7342	0.581902	6.96178	0.441534	4.20874	0.607656	15.8277	0.520405
Predator Viability
	MCF7-Parental		MCF7-CRISPRsgPIK3C2B-1_scC9		MCF7-CRISPRsgPIK3C2B-2_scA10-2		MCF7-CRISPRsgPIK3C2B-2_scC11
	Red confluence per well (normalized to To)	Standard error	Red confluence per well (normalized to To)	Standard error	Red confluence per well (normalized to To)	Standard error	Red confluence per well (normalized to To)	Standard error
3D 18hr	100	0	100	0	100	0	100	0
4D	111.66	2.49808	109.582	2.29303	111.134	2.1292	110.116	2.55891
4D 6hr	119.514	2.63028	119.365	2.67086	120.577	2.40478	117.967	2.77673
4D 12hr	127.132	3.27899	127.361	3.0564	126.881	2.9218	127.873	4.59072
4D 18hr	131.375	3.48622	131.048	3.60302	127.966	3.68884	129.153	3.9962
5D	138.519	3.62	132.896	3.78182	131.881	3.81268	131.272	4.0808
5D 6hr	140.721	4.21503	132.677	3.8137	133.799	4.10106	132.207	5.47345
5D 12hr	144.03	4.24357	135.45	3.77238	135.12	4.29725	136.98	5.348
5D 18hr	151.134	4.69328	139.398	4.73778	138.024	4.71627	137.611	6.1214
6D	160.042	5.25145	143.723	4.64519	141.959	4.7231	144.248	6.81212
6D 6hr	166.428	5.13978	146.233	5.04049	141.777	4.91908	150.575	8.21987
6D 12hr	159.479	6.17863	142.144	5.11253	145.758	5.60668	149.859	7.66534
6D 18hr	158.205	6.36294	143.39	5.38395	147.994	5.88549	151.356	7.97125
7D	156.451	6.11963	139.754	5.00273	142.128	5.16635	148.976	8.33121
7D 6hr	162.298	6.2951	140.199	5.14243	143.481	5.30555	147.254	6.68452
7D 12hr	174.182	6.91289	149.462	5.06893	150.634	5.33753	153.425	6.69356
7D 18hr	187.656	7.81661	161.128	5.24579	159.58	5.85605	162.941	7.22153
8D	200.492	8.33305	168.66	5.68529	167.016	6.11238	173.783	8.54761
8D 6hr	211.066	8.84619	178.09	5.75138	175.308	6.41293	185.652	9.49416

## Sheet: Fig. 7B-Dynasore
Fig. 7B
MCF7-GFP Engulfing MCF7-mCherry in presence of Dynasore
Engulfment Percentage
	DMSO		Dynasore (6.25uM)		Dynasore (12.5uM)		Dynasore (25uM)		Dynasore (50uM)		Dynasore (75uM)		Dynasore (100uM)
	Overlap object count/ green object count (%)	Standard error	Overlap object count/ green object count (%)	Standard error	Overlap object count/ green object count (%)	Standard error	Overlap object count/ green object count (%)	Standard error	Overlap object count/ green object count (%)	Standard error	Overlap object count/ green object count (%)	Standard error	Overlap object count/ green object count (%)	Standard error
4D	0.668542	0.520048	0.731785	0.456199	2.10312	0.502399	1.66917	0.327863	0.523247	0.62483	0.403378	0.217598	0.243014	0.260886
4D 6hr	2.19826	0.645243	0.99441	0.454857	1.63117	0.210631	1.91595	0.654104	0.764631	0.736075	0.372029	0.393188	0.114768	0.367365
4D 12hr	2.42983	0.632752	1.84531	0.371438	2.35065	0.623465	1.93416	0.335494	0.693262	0.717469	0.156891	0.327082	0.18184	0.310446
4D 18hr	3.25169	0.900772	2.52527	0.496372	2.40432	0.486811	2.1417	0.337344	0.613056	0.705532	0.155961	0.395134	0.673148	0.302294
5D	4.72112	1.0524	3.23087	0.605635	2.97917	0.623434	2.24549	0.494599	0.672731	0.809386	0.444802	0.596771	1.39046	0.350944
5D 6hr	7.04579	0.875561	4.86816	0.618021	3.22631	0.92111	2.71003	0.717215	1.24722	0.801256	0.118665	0.643092	1.3292	0.312958
5D 12hr	8.72293	1.00325	7.0703	0.608319	3.80929	0.798543	2.91215	0.616505	1.52003	0.647489	0.160859	0.641748	1.13196	0.326147
5D 18hr	10.6708	0.951194	7.93295	0.665037	4.84502	0.96346	3.2417	0.458139	1.63729	0.605026	0.629625	0.792238	0.498191	0.335184
6D	11.2914	0.78549	9.29709	0.618918	5.16509	1.10234	3.45573	0.223804	2.08899	0.843256	0.732774	0.444984	0.547322	0.174706
6D 6hr	13.1201	0.682845	9.57122	0.603343	5.83686	1.18774	3.7032	0.832321	1.77183	0.823909	0.60982	0.185295	0.404354	0.29971
6D 12hr	14.1778	0.629981	11.7204	0.613203	6.33793	1.38257	3.65614	0.885875	2.44941	0.687811	1.128	0.146287	0.115635	0.467105
6D 18hr	15.1542	0.722459	12.9779	0.605922	6.71138	0.716644	3.6235	1.28393	2.34146	0.494342	1.12385	0.400218	0.0586065	0.513206
7D	15.2796	0.609114	14.2305	0.552995	7.52439	0.997107	3.91952	0.770002	2.48493	0.919536	0.438795	0.462231	0.896841	0.512044
Predator area per well (normalized to To)
	DMSO		Dynasore (6.25uM)		Dynasore (12.5uM)		Dynasore (25uM)		Dynasore (50uM)		Dynasore (75uM)		Dynasore (100uM)
	Green area per well (normalized to To)	Standard error	Green area per well (normalized to To)	Standard error	Green area per well (normalized to To)	Standard error	Green area per well (normalized to To)	Standard error	Green area per well (normalized to To)	Standard error	Green area per well (normalized to To)	Standard error	Green area per well (normalized to To)	Standard error
4D	99.9123	0.494185	100.413	0.851914	101.102	0.662339	100.053	0.600885	99.6916	0.532683	99.0932	0.580176	99.3846	1.09153
4D 6hr	100.791	0.899839	105.885	4.18946	101.683	1.22609	101.839	1.2117	99.808	1.06941	96.5085	1.05392	92.9421	1.80919
4D 12hr	100.158	1.28048	106.464	4.14049	101.458	1.71885	101.937	1.35217	99.8072	1.53979	92.0891	1.18913	85.4396	2.56734
4D 18hr	98.3852	1.65155	104.868	5.82587	100.423	2.10894	100.328	1.56002	97.5712	2.07621	86.1994	1.5815	77.1115	2.75204
5D	95.9178	1.97042	102.668	5.42038	96.4484	2.30433	95.8204	1.68389	94.6223	2.57796	78.2052	1.6756	72.4856	2.54559
5D 6hr	92.4774	2.3298	100.292	7.68804	93.5493	2.71729	92.9076	2.07448	89.9359	2.85982	73.251	1.9465	69.7135	3.009
5D 12hr	87.606	2.57299	95.3093	6.56873	91.0179	3.09208	89.7049	2.24062	89.1983	3.20593	65.8104	2.16277	68.8175	3.40208
5D 18hr	84.89	2.88443	90.7177	5.92975	87.5516	3.44758	86.6012	2.57327	86.5251	3.68382	62.0061	2.20011	66.7282	3.33857
6D	66.1831	2.63145	76.2761	8.55969	67.6414	2.76169	69.8308	2.92039	66.171	3.24737	38.5367	2.39899	54.3228	3.34237
6D 6hr	68.8548	3.86977	71.5281	5.40237	72.2177	3.693	74.015	4.17829	74.2533	5.27976	32.8841	2.36037	47.1822	3.88429
6D 12hr	67.5941	4.03681	71.4382	6.4064	71.04	3.96318	70.4551	4.05159	74.0382	5.60338	30.8473	2.30791	45.4701	3.6668
6D 18hr	65.4375	4.29769	72.1851	8.03721	71.0202	4.2144	70.3265	4.29198	74.1423	6.15474	29.1856	2.17182	42.6199	3.92479
7D	64.0216	4.31764	71.3695	7.87816	68.3819	4.24019	69.4315	4.36048	73.3006	6.61948	27.9968	1.99992	40.7735	3.77888
Prey area per well (normalized to To)
	DMSO		Dynasore (6.25uM)		Dynasore (12.5uM)		Dynasore (25uM)		Dynasore (50uM)		Dynasore (75uM)		Dynasore (100uM)
	Red area per well (normalized to To)	Standard error	Red area per well (normalized to To)	Standard error	Red area per well (normalized to To)	Standard error	Red area per well (normalized to To)	Standard error	Red area per well (normalized to To)	Standard error	Red area per well (normalized to To)	Standard error
4D	100.377	0.523276	99.8798	0.316081	99.9139	0.406846	99.4722	0.352788	99.8078	0.3686	99.6489	0.35254	101.854	1.14112
4D 6hr	113.417	0.93796	114.486	0.969418	114.481	0.921913	112.731	0.76727	111.943	0.795843	110.066	0.640612	83.9617	2.37271
4D 12hr	121.426	1.13176	123.576	1.26618	123.887	1.35202	123.357	1.00551	120.74	1.12468	117.441	0.827337	65.7351	2.77586
4D 18hr	131.522	1.46264	135.898	1.69377	135.411	1.71171	135.575	1.37508	130.898	1.41124	121.849	1.06269	53.2122	2.7196
5D	141.875	1.83744	147.865	2.11008	146.973	2.01695	146.865	1.83121	141.57	1.84267	123.856	1.53331	45.9381	2.72498
5D 6hr	152.281	2.1865	156.485	2.34271	155.025	2.52377	153.966	2.08689	150.184	2.2958	124.552	1.75222	41.1211	2.68938
5D 12hr	162.469	2.58005	166.207	2.75016	163.95	2.9053	164.627	2.39081	159.22	2.7683	124.421	1.99554	37.4352	2.39386
5D 18hr	169.942	3.24841	161.603	4.24836	167.746	3.30914	168.625	2.7599	162.932	3.38079	120.592	2.30379	31.9998	2.72803
6D	183.428	4.57711	144.929	7.59189	178.462	4.00614	178.792	3.63861	169.086	4.01694	117.682	2.6148	27.0156	3.3852
6D 6hr	203.318	5.12429	161.099	8.44199	199.31	4.624	197.902	4.00148	185.59	4.55821	118.438	2.72921	26.6261	3.46757
6D 12hr	217.388	5.46459	171.952	9.04926	215.983	5.42616	216.408	4.76628	200.152	5.30462	115.045	2.80918	24.3834	3.17658
6D 18hr	236.064	6.48601	188.027	10.1195	235.891	6.40442	237.516	5.48543	214.184	5.80035	106.119	2.79084	22.6792	2.92261
7D	255.568	7.40929	202.171	11.2172	253.713	6.74168	256.203	6.23914	229.512	6.56773	96.2519	2.79439	21.164	2.77369

## Sheet: Fig. 7B-Filipin3
Fig. 7B
MCF7-GFP Engulfing MCF7-mCherry in presence of Filipin3
Engulfment Percentage
	DMSO		Filipin3 (1.9ug/mL)		Filipin3 (0.475ug/mL)
	Overlap object count/ green object count (%)	Standard error	Overlap object count/ green object count (%)	Standard error	Overlap object count/ green object count (%)	Standard error
4D	2.90794	0.642734	2.34966	0.711185	2.64117	0.390592
4D 6hr	3.27572	0.446951	3.02253	0.731612	2.8792	0.342066
4D 12hr	5.34828	0.490399	3.84233	0.793159	4.25737	0.405454
4D 18hr	6.51002	0.725891	4.33795	0.797676	4.75656	0.430507
5D	8.8511	0.350329	5.44151	0.813699	5.24815	0.410669
5D 6hr	8.99607	0.524289	6.02522	0.874654	6.20919	0.410772
5D 12hr	9.62884	0.636724	6.46746	0.895838	7.06361	0.401166
5D 18hr	9.85115	0.391437	6.59442	0.881145	7.43085	0.389522
6D	12.4273	1.07108	9.74071	0.789985	10.5275	0.235278
6D 6hr	15.3103	1.98434	12.3139	0.921746	12.2262	0.385492
6D 12hr	15.2442	1.22733	13.8906	0.888929	11.4034	0.359354
6D 18hr	15.7713	0.926796	13.7476	0.969588	12.0298	0.347757
7D	15.3212	1.86519	14.7536	0.946049	12.3083	0.324803
Predator area per well (normalized to To)
	DMSO		Filipin3 (1.9ug/mL)		Filipin3 (0.475ug/mL)
	Green area per well (normalized to To)	Standard error	Green area per well (normalized to To)	Standard error	Green area per well (normalized to To)	Standard error
4D	100.341	1.01679	100.012	0.552492	100.945	3.01069
4D 6hr	101.422	2.32811	100.911	1.11693	101.394	4.08153
4D 12hr	100.785	2.91372	99.2546	1.46326	103.43	5.59123
4D 18hr	100.103	3.29371	97.9935	1.58636	100.15	3.83018
5D	98.7223	3.57171	95.8955	1.84163	100.167	4.18789
5D 6hr	97.9173	3.89866	94.3008	2.22325	99.0726	5.11198
5D 12hr	95.7938	3.93741	93.1549	2.68925	98.7128	4.57434
5D 18hr	93.1826	3.94894	90.1791	3.09118	99.0131	5.4718
6D	79.3229	4.11089	75.9522	3.295	84.8147	7.14109
6D 6hr	82.8184	5.44453	79.7993	4.37865	93.876	12.3993
6D 12hr	78.5362	4.30651	77.6971	4.53867	80.5739	9.03426
6D 18hr	78.8329	4.32381	77.2909	4.64673	84.552	10.4251
7D	79.1704	4.51309	79.7769	4.95928	82.1239	9.95588
Prey area per well (normalized to To)
	DMSO		Filipin3 (1.9ug/mL)		Filipin3 (0.475ug/mL)
	Red area per well (normalized to To)	Standard error	Red area per well (normalized to To)	Standard error	Red area per well (normalized to To)	Standard error
4D	99.1764	0.655761	99.6742	0.448564	99.419	0.474329
4D 6hr	113.324	1.70253	114.764	1.30282	113.748	1.41297
4D 12hr	119.837	2.1437	123.766	1.98436	121.31	1.99114
4D 18hr	126.369	2.89909	133.262	2.52809	131.374	2.4148
5D	134.062	3.62915	143.555	3.06004	141.65	2.95037
5D 6hr	142.871	4.55436	152.914	3.76053	150.769	3.69971
5D 12hr	152.289	4.67422	162.622	4.34687	158.13	4.48175
5D 18hr	154.418	5.26589	165.342	7.83246	162.058	7.12297
6D	157.157	6.76346	172.654	14.3624	168.263	12.8214
6D 6hr	172.078	8.20038	178.676	16.2438	175.187	14.3308
6D 12hr	180.779	9.10492	184.156	17.6083	183.449	15.413
6D 18hr	195.317	10.5651	192.287	19.2286	190.838	17.0446
7D	213.248	12.1384	203.77	20.9817	202.168	18.5812

## Sheet: Fig. 7B-MBCD
Fig. 7B
MCF7-GFP Engulfing MCF7-mCherry in presence of MBCD
Engulfment Percentage
	DMSO		MBCD (0.24mg/mL)		MBCD (1.2mg/mL)		MBCD (6mg/mL)
	Overlap object count/ green object count (%)	Standard error	Overlap object count/ green object count (%)	Standard error	Overlap object count/ green object count (%)	Standard error	Overlap object count/ green object count (%)	Standard error
4D	0.290897	0.758237	0.00644892	0.700267	0.0220936	0.702386	0.702991	0.718793
4D 6hr	2.08976	0.661697	1.99307	0.69945	1.18239	0.552456	0.76267	0.548266
4D 12hr	3.58651	1.09789	3.68999	0.526282	1.50891	0.474311	0.510795	0.656294
4D 18hr	4.94429	0.450864	4.27282	0.706836	1.97337	0.792752	0.427613	0.664583
5D	6.44755	1.01097	4.66132	0.604024	2.48761	0.592183	0.00158459	1.04878
5D 6hr	8.91651	0.564351	4.87236	0.805173	2.67727	0.875259	0.03755	1.29755
5D 12hr	9.27976	0.964238	5.68852	0.839996	3.33525	1.33908	0.135695	1.0044
5D 18hr	8.89512	0.945374	6.06287	0.541847	2.78193	1.2133	0.275364	0.848618
6D	11.9655	1.02538	7.88618	1.35807	2.37527	0.852522	0.550733	0.926225
6D 6hr	13.1342	1.27685	11.5651	2.49379	6.09675	0.436783	0.201982	0.668466
6D 12hr	14.7764	1.43496	9.76251	2.72248	4.62587	0.586684	0.0753199	1.03556
6D 18hr	14.9129	1.20081	11.1342	2.9784	4.97486	0.668158	0.790435	1.07056
7D	16.4796	1.54121	10.99	2.60939	4.31305	0.590824	0.557617	0.966049
Predator area per well (normalized to To)
	DMSO		MBCD (0.24mg/mL)		MBCD (1.2mg/mL)		MBCD (6mg/mL)
	Green area per well (normalized to To)	Standard error	Green area per well (normalized to To)	Standard error	Green area per well (normalized to To)	Standard error	Green area per well (normalized to To)	Standard error
4D	99.7526	0.817138	100.311	0.899412	99.7109	1.0688	97.3523	0.859875
4D 6hr	100.195	1.32234	100.15	1.29263	99.0346	1.5036	93.8652	1.85597
4D 12hr	99.3068	1.58363	99.4454	1.61665	97.0285	1.72704	93.7333	4.24387
4D 18hr	97.9539	1.787	96.5411	1.69372	96.2345	1.86598	95.8194	6.21214
5D	94.5573	2.11524	92.2199	1.93643	90.8742	2.1001	89.6904	5.4453
5D 6hr	92.9946	2.34788	90.7381	2.38182	86.8949	2.26093	84.652	5.55006
5D 12hr	91.5112	2.65088	86.8574	2.54998	83.0422	2.28878	75.4123	2.69894
5D 18hr	91.0198	3.31899	84.1343	2.64533	83.3343	2.65883	72.2559	3.099
6D	71.6493	2.91782	71.9779	2.72053	70.7744	3.4733	36.4151	2.85974
6D 6hr	73.312	4.3674	73.4347	3.9552	73.1887	4.15427	33.7331	3.11871
6D 12hr	72.7416	4.74344	75.4535	4.11453	75.1756	3.31833	33.5691	2.98066
6D 18hr	73.7432	5.32612	75.3515	4.16403	74.2905	2.97829	31.1181	2.85954
7D	74.4781	5.87622	75.0469	4.0616	74.5668	3.25301	29.1	2.62877
Prey area per well (normalized to To)
	DMSO		MBCD (0.24mg/mL)		MBCD (1.2mg/mL)		MBCD (6mg/mL)
	Red area per well (normalized to To)	Standard error	Red area per well (normalized to To)	Standard error	Red area per well (normalized to To)	Standard error	Red area per well (normalized to To)	Standard error
4D	99.9404	0.509153	100.629	0.448564	99.533	0.474329	100.022	0.588539
4D 6hr	111.146	1.23989	109.071	1.30282	110.992	1.41297	97.565	1.26952
4D 12hr	117.204	1.79076	116.572	1.98436	117.12	1.99114	96.8876	1.70484
4D 18hr	124.074	2.18028	124.123	2.52809	122.165	2.4148	94.9898	2.20813
5D	133.343	2.58329	131.266	3.06004	125.804	2.95037	92.7626	2.80848
5D 6hr	139.102	3.0894	137.163	3.76053	127.801	3.69971	87.7009	3.3549
5D 12hr	146.871	3.51082	143.716	4.34687	131.106	4.48175	82.0687	3.84183
5D 18hr	152.282	4.21976	144.588	7.83246	129.123	7.12297	73.4453	4.6232
6D	166.335	5.74558	147.975	14.3624	135.24	12.8214	68.1841	5.72631
6D 6hr	180.084	6.57317	160.241	16.2438	143.295	14.3308	65.8113	6.55596
6D 12hr	189.667	7.24423	169.25	17.6083	153.456	15.413	63.2021	7.26119
6D 18hr	201.407	7.97321	179.936	19.2286	162.125	17.0446	62.4061	8.13631
7D	218.461	9.14421	189.702	20.9817	175.386	18.5812	61.5982	9.11615

[truncated: 17 more sheets: Fig7B-shCLTC, Supp Fig. 4B-PIK3C2AKOs, Supp Fig. 4B-PIKC2GKOs, Supp Fig. 4D, Supp Fig. 5A, Supp Fig. 5B, Supp Fig. 5C-BKM120, Supp Fig. 5C-GDC0941, Supp Fig. 5D-BKM120, Supp Fig. 5D-GDC0941, Supp Fig.7A-Dynasore, Supp Fig.7A-Filipin3, Supp Fig.7A-MBCD, Supp Fig.7B-Dynasore, Supp Fig.7B-Filipin3, Supp Fig. 7B-MBCD, Supp Fig. 7D-MPE600shCLTC]
